# Supplementary material for: Unravelling Anopheles Dynamics in a Malaria-Free Paraguay: Species Distributions, Bioclimatic Niches, and Implications for Resurgence Risks
Source: Pathogens. 2025 Aug 26;14(9):849. doi: 10.3390/pathogens14090849 (PMC12473100; doi:10.3390/pathogens14090849)
Supplement: Supplementary file 1 [file pathogens-14-00849-s001.zip]

Archive with 4 entries (4 files):
- Figure S1.PNG
- Figure S2.PNG
- Table S1.xlsx
- Table S2.pdf
