# Supplementary material for: Unravelling Anopheles Dynamics in a Malaria-Free Paraguay: Species Distributions, Bioclimatic Niches, and Implications for Resurgence Risks
Source: Pathogens. 2025 Aug 26;14(9):849. doi: 10.3390/pathogens14090849 (PMC12473100; doi:10.3390/pathogens14090849)
Supplement: Supplementary file 1 [file pathogens-14-00849-s001.zip › Table S1.xlsx]

## Sheet: Geolocalized specimens
Specie	Department	county	Longitude	latitude
A. albitarsis	Alto Parana	Nueva esperanza	-54.9718	-25.1628
A. albitarsis	Alto Parana	Nueva Esperanza	-55.0003	-25.1922
A. albitarsis	Alto Parana	Nueva esperanza	-55.0033	-25.1481
A. albitarsis	Alto Parana	Nueva esperanza	-55.0186	-25.1619
A. albitarsis	Alto Parana	Nueva esperanza	-55.0159	-25.1818
A. albitarsis	Alto Parana	Nueva esperanza	-54.9796	-25.1519
A. albitarsis	Alto Parana	Nueva esperanza	-54.9773	-25.184
A. albitarsis	Caaguazú	Mil Palos	-55.4572	-24.9863
A. albitarsis	Caaguazú	Mil Palos	-55.4353	-25.0203
A. albitarsis	Caaguazú	Mil Palos	-55.4813	-25.014
A. albitarsis	Alto Parana	Mbaraca moa	-54.8531	-25.2444
A. albitarsis	Alto Parana	Mbaraca moa	-54.8283	-25.2721
A. albitarsis	Alto Parana	Mbaraca moa	-54.8769	-25.2709
A. albitarsis	Alto Parana	Santa Teresa	-55.5988	-25.0571
A. albitarsis	Alto Parana	Santa Teresa	-55.5736	-25.0769
A. albitarsis	Alto Parana	Santa Teresa	-55.5831	-25.0974
A. albitarsis	Alto Parana	Santa Teresa	-55.617	-25.0948
A. albitarsis	Alto Parana	Santa Teresa	-55.6226	-25.0747
A. albitarsis	Alto Parana	Santa Teresa	-55.5977	-25.0291
A. albitarsis	Alto Parana	Santa Teresa	-55.5436	-25.0754
A. albitarsis	Alto Parana	Santa Teresa	-55.5635	-25.1181
A. albitarsis	Alto Parana	Santa Teresa	-55.6327	-25.1174
A. albitarsis	Alto Parana	Santa Teresa	-55.6431	-25.0512
A. albitarsis	Alto Parana	Nueva Toledo	-55.6216	-24.9488
A. albitarsis	Alto Parana	Nueva Toledo	-55.5973	-24.9798
A. albitarsis	Alto Parana	Nueva Toledo	-55.6438	-24.9781
A. albitarsis	Alto Parana	Santa Clara	-55.6816	-24.9334
A. albitarsis	Alto Parana	Santa Clara	-55.6605	-24.941
A. albitarsis	Alto Parana	Santa Clara	-55.6544	-24.9594
A. albitarsis	Alto Parana	Santa Clara	-55.6664	-24.975
A. albitarsis	Alto Parana	Santa Clara	-55.694	-24.9736
A. albitarsis	Alto Parana	Santa Clara	-55.7039	-24.9595
A. albitarsis	Caaguazú	San Juan Indigena	-55.6243	-25.4955
A. albitarsis	Caaguazú	San Juan Indigena	-55.6618	-25.4775
A. albitarsis	Caaguazú	San Juan Indigena	-55.6616	-25.5159
A. albitarsis	Alto Parana	Santa Clara	-55.7001	-24.9431
A. albitarsis	Caaguazú	Nueva Esperanza	-55.5685	-25.4396
A. albitarsis	Caaguazú	Nueva Esperanza	-55.5443	-25.4665
A. albitarsis	Caaguazú	Nueva Esperanza	-55.5903	-25.474
A. rondoni	Alto Parana	Nueva Esperanza	-54.9967	-25.1469
A. rondoni	Alto Parana	Nueva Esperanza	-55.0152	-25.183
A. rondoni	Alto Parana	Nueva Esperanza	-54.9708	-25.1736
A. strodei	Alto Parana	Nueva Esperanza	-55.0135	-25.1536
A. strodei	Alto Parana	Nueva Esperanza	-54.9708	-25.1666
A. strodei	Caaguazú	Nueva Esperanza	-55.5533	-25.4451
A. strodei	Caaguazú	Nueva Esperanza	-55.5517	-25.4779
A. strodei	Caaguazú	Nueva Esperanza	-55.5941	-25.462
A. strodei	Alto Parana	Nueva Esperanza	-55.0062	-25.1897
A. strodei	Alto Parana	Mbaraca moa	-54.8566	-25.2447
A. strodei	Alto Parana	Mbaraca moa	-54.8296	-25.2598
A. strodei	Alto Parana	Mbaraca moa	-54.8314	-25.2789
A. strodei	Alto Parana	Mbaraca moa	-54.8599	-25.2888
A. strodei	Alto Parana	Mbaraca moa	-54.8776	-25.267
A. strodei	Caaguazú	Pindo'i	-55.6716	-25.5267
A. strodei	Caaguazú	Pindo'i	-55.6424	-25.5545
A. strodei	Caaguazú	Pindo'i	-55.6862	-25.5616
A. strodei	Alto Parana	Nueva Brasilia	-55.7404	-24.9997
A. strodei	Alto Parana	Nueva Brasilia	-55.7148	-25.0234
A. strodei	Alto Parana	Nueva Brasilia	-55.7405	-25.0444
A. strodei	Alto Parana	Nueva Brasilia	-55.7649	-25.0229
A. strodei	Alto Parana	Mbarigui	-55.5619	-25.4978
A. strodei	Alto Parana	Mbarigui	-55.6037	-25.4986
A. strodei	Alto Parana	Mbarigui	-55.5776	-25.5325
A. strodei	Caaguazú	San Juan Indigena	-55.6433	-25.4747
A. strodei	Caaguazú	San Juan Indigena	-55.6258	-25.4897
A. strodei	Caaguazú	San Juan Indigena	-55.6285	-25.5088
A. strodei	Caaguazú	San Juan Indigena	-55.651	-25.5184
A. strodei	Caaguazú	San Juan Indigena	-55.6713	-25.5066
A. strodei	Caaguazú	San Juan Indigena	-55.674	-25.4934
A. strodei	Caaguazú	San Juan Indigena	-55.6669	-25.4806
A. strodei	Caaguazú	Nueva Esperanza	-55.5533	-25.4451
A. strodei	Caaguazú	Nueva Esperanza	-55.5517	-25.4779
A. strodei	Caaguazú	Nueva Esperanza	-55.5941	-25.462
A. strodei	Caaguazú	Pindo'i	-55.6716	-25.5267
A. strodei	Caaguazú	Pindo'i	-55.6424	-25.5545
A. strodei	Caaguazú	Pindo'i	-55.6862	-25.5616
A. evansae	Alto Parana	Mbaraca moa	-54.8528	-25.2894
A. evansae	Alto Parana	Mbaraca moa	-54.8318	-25.255
A. evansae	Alto Parana	Mbaraca moa	-54.8672	-25.2491
A. evansae	Alto Parana	Mbaraca moa	-54.8341	-25.2825
A. evansae	Alto Parana	Mbaraca moa	-54.8743	-25.2775
A. evansae *	Alto Parana	Mbaraca moa	-54.8732	-25.2546
A. evansae	Alto Parana	Mbaraca moa	-54.8293	-25.2589
A. evansae	Alto Parana	Mbaraca moa	-54.8556	-25.2894
A. evansae	Alto Parana	Mbarigui	-55.578	-25.4893
A. evansae	Alto Parana	Mbarigui	-55.5604	-25.5188
A. evansae	Alto Parana	Mbarigui	-55.606	-25.5207
A. evansae	Caaguazú	San Juan Indigena	-55.6334	-25.4787
A. evansae	Caaguazú	San Juan Indigena	-55.638	-25.5162
A. evansae *	Caaguazú	San Juan Indigena	-55.6743	-25.4942
A. evansae	Caaguazú	San Juan Indigena	-55.6252	-25.5016
A. evansae	Caaguazú	San Juan Indigena	-55.6574	-25.4754
A. evansae *	Caaguazú	San Juan Indigena	-55.67	-25.5082
A. evansae	Caaguazú	Nueva Esperanza	-55.5919	-25.453
A. evansae	Caaguazú	Nueva Esperanza	-55.5446	-25.4574
A. evansae	Caaguazú	Nueva Esperanza	-55.5645	-25.4842
A. galvaoi	Alto Parana	Mbaraca moa	-54.8389	-25.2482
A. galvaoi	Alto Parana	Mbaraca moa	-54.8766	-25.2746
A. galvaoi	Alto Parana	Mbaraca moa	-54.8351	-25.2836
A. oswaldoi	Alto Parana	Mbaraca moa	-54.8277	-25.2653
A. oswaldoi	Alto Parana	Mbaraca moa	-54.8686	-25.2502
A. oswaldoi	Alto Parana	Mbaraca moa	-54.8648	-25.2869
A. triannulatus	Alto Parana	Mbaraca moa	-54.8537	-25.2448
A. triannulatus	Alto Parana	Mbaraca moa	-54.8275	-25.2664
A. triannulatus	Alto Parana	Mbaraca moa	-54.8396	-25.2861
A. triannulatus	Alto Parana	Mbaraca moa	-54.8706	-25.2834
A. triannulatus	Alto Parana	Mbaraca moa	-54.8766	-25.2612
A. fluminensis	Caaguazú	Pindo'i	-55.6558	-25.5283
A. fluminensis	Caaguazú	Pindo'i	-55.6468	-25.5631
A. fluminensis	Caaguazú	Pindo'i	-55.6904	-25.5525
A. nuneztovari	Caaguazú	Pindo'i	-55.6429	-25.5417
A. nuneztovari	Caaguazú	Pindo'i	-55.6866	-25.536
A. nuneztovari	Caaguazú	Pindo'i	-55.665	-25.5709
* incerta sedis

## Sheet: albitarsis
A. albitarsis	Nueva esperanza Alto Parana	-54.9718	-25.1628
A. albitarsis	Nueva esperanza Alto Parana	-55.0003	-25.1922
A. albitarsis	Nueva esperanza Alto Parana	-55.0033	-25.1481
A. albitarsis	Nueva esperanza Alto Parana	-55.0186	-25.1619
A. albitarsis	Nueva esperanza Alto Parana	-55.0159	-25.1818
A. albitarsis	Nueva esperanza Alto Parana	-54.9796	-25.1519
A. albitarsis	Nueva esperanza Alto Parana	-54.9773	-25.184
A. albitarsis	Santa Teresa	-55.5988	-25.0571
A. albitarsis	Santa Teresa	-55.5736	-25.0769
A. albitarsis	Santa Teresa	-55.5831	-25.0974
A. albitarsis	Santa Teresa	-55.617	-25.0948
A. albitarsis	Santa Teresa	-55.6226	-25.0747
A. albitarsis	Santa Teresa	-55.5977	-25.0291
A. albitarsis	Santa Teresa	-55.5436	-25.0754
A. albitarsis	Santa Teresa	-55.5635	-25.1181
A. albitarsis	Santa Teresa	-55.6327	-25.1174
A. albitarsis	Santa Teresa	-55.6431	-25.0512
A. albitarsis	Nueva Toledo	-55.6216	-24.9488
A. albitarsis	Nueva Toledo	-55.5973	-24.9798
A. albitarsis	Nueva Toledo	-55.6438	-24.9781
A. albitarsis	Santa Teresa	-55.5988	-25.0571
A. albitarsis	Santa Teresa	-55.5736	-25.0769
A. albitarsis	Santa Teresa	-55.5831	-25.0974
A. albitarsis	Santa Teresa	-55.617	-25.0948
A. albitarsis	Santa Teresa	-55.6226	-25.0747
A. albitarsis	Santa Teresa	-55.5977	-25.0291
A. albitarsis	Santa Teresa	-55.5436	-25.0754
A. albitarsis	Santa Teresa	-55.5635	-25.1181
A. albitarsis	Santa Teresa	-55.6327	-25.1174
A. albitarsis	Santa Teresa	-55.6431	-25.0512
A. albitarsis	Nueva Toledo	-55.6216	-24.9488
A. albitarsis	Nueva Toledo	-55.5973	-24.9798
A. albitarsis	Nueva Toledo	-55.6438	-24.9781
A. albitarsis	Nueva Esperanza Caaguazu	-55.5685	-25.4396
A. albitarsis	Nueva Esperanza Caaguazu	-55.5443	-25.4665
A. albitarsis	Nueva Esperanza Caaguazu	-55.5903	-25.474

## Sheet: rondoni
A. rondoni	Nueva esperanza Alto Parana	-54.9967	-25.1469
A. rondoni	Nueva esperanza Alto Parana	-55.0152	-25.183
A. rondoni	Nueva esperanza Alto Parana	-54.9708	-25.1736

## Sheet: strodei
A. strodei	Nueva esperanza Alto Parana	-55.0135	-25.1536
A. strodei	Nueva esperanza Alto Parana	-54.9708	-25.1666
A. strodei	Nueva esperanza Alto Parana	-55.0062	-25.1897
A. strodei	Mbaracamoa	-54.8566	-25.2447
A. strodei	Mbaracamoa	-54.8296	-25.2598
A. strodei	Mbaracamoa	-54.8314	-25.2789
A. strodei	Mbaracamoa	-54.8599	-25.2888
A. strodei	Mbaracamoa	-54.8776	-25.267
A. strodei	Nueva Brasilia	-55.7404	-24.9997
A. strodei	Nueva Brasilia	-55.7148	-25.0234
A. strodei	Nueva Brasilia	-55.7405	-25.0444
A. strodei	Nueva Brasilia	-55.7649	-25.0229
A. strodei	Mbarigui	-55.5619	-25.4978
A. strodei	Mbarigui	-55.6037	-25.4986
A. strodei	Mbarigui	-55.5776	-25.5325
A. strodei	San Juan Indigena	-55.6433	-25.4747
A. strodei	San Juan Indigena	-55.6258	-25.4897
A. strodei	San Juan Indigena	-55.6285	-25.5088
A. strodei	San Juan Indigena	-55.651	-25.5184
A. strodei	San Juan Indigena	-55.6713	-25.5066
A. strodei	San Juan Indigena	-55.674	-25.4934
A. strodei	San Juan Indigena	-55.6669	-25.4806
A. strodei	Nueva Esperanza Caaguazu	-55.5533	-25.4451
A. strodei	Nueva Esperanza Caaguazu	-55.5517	-25.4779
A. strodei	Nueva Esperanza Caaguazu	-55.5941	-25.462
A. strodei	Pindo'i	-55.6716	-25.5267
A. strodei	Pindo'i	-55.6424	-25.5545
A. strodei	Pindo'i	-55.6862	-25.5616

## Sheet: total specimens
T	Locality→Species↓	A. albitarsis	A. evansae	A. fluminensis	A. galvaoi	A. nuneztovaris	A. oswaldoi	A. rondoni	A. shanonni	A. strodei	A. triannulatus	Total
Alto Paraná	Nueva Esperanza	119						3		6		128
	Misión Verbo Divino		9							6		15
	Mbaraka Mua	3	52		6		18			46	40	165
Caaguazú	Santa Teresa	310										310
	Coronel Toledo	4										4
	Nueva Brasilia									20		20
	Santa Clara	102										102
	Mbarigui		6							9		15
	San Juan Indígena	8	18							101		127
	Nueva Esperanza	5	3							5		13
	Pindo´í			4		3				7		14
	Mil Palos	3										3
		554	88	4	6	3	18	3		200	40	916
